# Supplementary material for: Sex-Specific Differences in Adipose IRF5 Expression and Its Association with Inflammation and Insulin Resistance in Obesity
Source: Int J Mol Sci. 2025 Aug 25;26(17):8229. doi: 10.3390/ijms26178229 (PMC12428239; doi:10.3390/ijms26178229)
Supplement: Supplementary file 1 [file ijms-26-08229-s001.zip]

Archive with 1 entries (1 files):
- ijms-3813220-supplementary.pdf
